# Supplementary material for: Possible cases of leprosy from the Late Copper Age (3780-3650 cal BC) in Hungary
Source: PLoS One. 2017 Oct 12;12(10):e0185966. doi: 10.1371/journal.pone.0185966 (PMC5638319; doi:10.1371/journal.pone.0185966)
Supplement: S1 Video — The animations were made by Zsolt Réti (Institute of Archaeology, Research Centre for the Humanities, Hungarian Academy of Sciences). (ZIP) [file pone.0185966.s007.zip]

Archive with 1 entries (1 files):
- Suppl. Video 1 Object_251.avi
